# Supplementary material for: Rapid-Response Vector Surveillance and Emergency Control During the Largest West Nile Virus Outbreak in Southern Spain
Source: Insects. 2025 Oct 29;16(11):1100. doi: 10.3390/insects16111100 (PMC12653710; doi:10.3390/insects16111100)
Supplement: Supplementary file 1 [file insects-16-01100-s001.zip]

Archive with 2 entries (2 files):
- Figure S1–S7  and Table S1.pdf
- Text_S1 and S2.pdf
